# Supplementary material for: Sexual Shape Variation and Allometric Effects in Guinea Pig (Cavia porcellus) Skulls
Source: Animals (Basel). 2025 Nov 30;15(23):3453. doi: 10.3390/ani15233453 (PMC12691434; doi:10.3390/ani15233453)
Supplement: Supplementary file 1 [file animals-15-03453-s001.zip › Table S1.csv]

Sample_name	proc_dist	centeroid	LM 1_X	LM 1_Y	LM 1_Z	LM 2_X	LM 2_Y	LM 2_Z	LM 3_X	LM 3_Y	LM 3_Z	LM 4_X	LM 4_Y	LM 4_Z	LM 5_X	LM 5_Y	LM 5_Z	LM 6_X	LM 6_Y	LM 6_Z	LM 7_X	LM 7_Y	LM 7_Z	LM 8_X	LM 8_Y	LM 8_Z	LM 9_X	LM 9_Y	LM 9_Z	LM 10_X	LM 10_Y	LM 10_Z	LM 11_X	LM 11_Y	LM 11_Z	LM 12_X	LM 12_Y	LM 12_Z	LM 13_X	LM 13_Y	LM 13_Z	LM 14_X	LM 14_Y	LM 14_Z	LM 15_X	LM 15_Y	LM 15_Z	LM 16_X	LM 16_Y
1 erkek	0.034941839220440946	108.60089194163703	-0.008134207	-0.226568165	0.24079651460169796	-0.013199048	-0.197608318	0.2545370679942287	0.048028149944894835	-0.101091057	0.16982494242856497	-0.066138043	-0.115385887	0.16183686808758507	0.044120872	0.043271854305890776	0.074950765	-0.064654076	0.033204383	0.059231423	0.009605673	-0.150536983	0.021321265242101095	0.005781138	-0.281241494	0.1596806511498124	-0.013416945	-0.075769852	0.18747345489229209	-0.012319367	0.044133077227853514	0.074089716	0.17598621504166412	0.032015137	-0.079635183	-0.157949558	0.002605865	-0.119206572	0.1052152150725679	0.098453909	-0.03899953	-0.105837743	0.081774856	-0.059249897	-0.003556034	0.1407178227487352	-0.027514207	3.4552097917327584e-05	0.21311484961920807
2 dii	0.028528439	98.46043741944402	-0.006268947	-0.240212126	0.2260082052871867	-0.010817423	-0.197092819	0.24787798919044593	0.045653039	-0.09377543	0.16844485316865826	-0.062037209	-0.103819206	0.15902758129153685	0.048628074	0.042745964	0.077352426	-0.067821437	0.034133137254721266	0.065646133	0.010241853199426675	-0.155993532	0.03269955	0.00440665	-0.273074107	0.16032754609880945	-0.017311708	-0.085837804	0.19205778414520785	-0.013530896	0.049267508	0.077948666	0.1739558471463881	0.031727917	-0.082531658	-0.156410785	0.001704116	-0.115983639	0.11257792935367981	0.10615676052747511	-0.044966027	-0.115537347	0.087710969	-0.06721314	-0.013341589	0.1432950120481756	-0.019616891	0.000892484	0.21543860893426062
2 erkek	0.025371911	107.54136945235074	-0.009052216	-0.230604154	0.23332898275174596	-0.015166689	-0.19543248	0.25462239520634417	0.048056924	-0.098354215	0.17068111417864085	-0.06564788	-0.115689319	0.15884640606444425	0.049593007	0.038860729613147946	0.081683071	-0.071132909	0.029841747	0.065567371	0.009323803	-0.150964763	0.027947391363521285	0.005775573	-0.272976534	0.1610400509546975	-0.011084977	-0.08156823	0.18807338901785464	-0.011313034	0.043424369	0.080081122	0.17436288944068476	0.029673207	-0.085051807	-0.155694415	-0.002367731	-0.12142514	0.11108109546715987	0.10575458609323111	-0.04498759	-0.114331293	0.088316882	-0.071122285	-0.002391051	0.14353916378623002	-0.026012607	0.001383384	0.21538610624929214
3 dii	0.030158353139982535	100.8713272178433	-0.004356165	-0.236060067	0.22556181195772892	-0.008548451	-0.194234043	0.24870482423753384	0.045394796403014186	-0.096419981	0.1730202154528386	-0.0631582	-0.09307034	0.1550610152260553	0.04333315	0.036720248	0.07680798	-0.066644121	0.026828136224639705	0.070142245	0.007919038	-0.159004121	0.029805140173868275	0.005297856	-0.270506321	0.1604389001600035	-0.010908497	-0.083526498	0.18990060521713623	-0.01128096	0.040421031	0.080050582	0.1789640265737312	0.021857184146525935	-0.075124528	-0.160061321	-0.002072007	-0.120374418	0.10419709880728434	0.10819724250790683	-0.041851794	-0.111310932	0.087843484	-0.062738061	-0.013301065	0.14097950942055698	-0.022511233	0.004388134	0.21793478441807396
3 erkek	0.039471381880960756	111.61618892810579	-0.007229128	-0.2292258	0.24236507144454014	-0.009259119	-0.210334605	0.2590138219140989	0.047710461997925065	-0.094885165	0.16422169670100728	-0.067370281	-0.104849548	0.14932693813264677	0.046572005	0.040778286646474676	0.080573846	-0.071180707	0.030757234	0.066923849	0.011844712706812383	-0.154507539	0.024653444017560443	0.005866298	-0.275395278	0.16121466750026253	-0.006222814	-0.073659691	0.18474106576877497	-0.016719897	0.041802009	0.078049395	0.17935648609080845	0.014102206304589365	-0.072510603	-0.155394417	0.006030812	-0.120995603	0.10668621459414465	0.10181322351661064	-0.040540353	-0.108474362	0.081205077	-0.061797871	-0.013901007	0.14206454454996262	-0.029966607	0.002042013	0.21359924861999952
4 erkek	0.023970507	107.99974093036484	-0.004743721	-0.237795055	0.23606781777183494	-0.010901215	-0.201354137	0.25333458503581974	0.046259871344076636	-0.096706652	0.16969850013013468	-0.063542768	-0.103243147	0.16118798664862066	0.041553476	0.040227358	0.081364123	-0.067966327	0.031134825756471318	0.06709389	0.008387108	-0.153921716	0.031995603	0.006038782	-0.279680551	0.15593165322538372	-0.01090942	-0.073573535	0.1811062690972731	-0.009128052	0.043010895	0.079994923	0.1758054921212263	0.028330590722860465	-0.082669815	-0.159307379	0.003900221	-0.122719151	0.10602038341590338	0.10834013118682345	-0.050598983	-0.11379943	0.087155794	-0.073923815	-0.007701282	0.14488018169730207	-0.031718484	0.003132593	0.2131557864866516
5 dii	0.041070783	100.89679094519997	-0.004351264	-0.248232634	0.22459181661136898	-0.00677697	-0.203720015	0.24728882916762765	0.044700858	-0.089698606	0.17228087872072384	-0.065735509	-0.097804047	0.15617944626497937	0.044367370913682716	0.036206079	0.080149255	-0.066029697	0.029333886746648496	0.066839315	0.011267941655548029	-0.164196723	0.031848969	0.005458618	-0.275482383	0.1725901664511848	-0.011160546	-0.072709571	0.17801334714709596	-0.011452938	0.043887412	0.082383812	0.17189947737052014	0.03256007	-0.073065229	-0.156829026	0.011327759242395694	-0.117236887	0.10897027118403434	0.10432512460012418	-0.046538313	-0.118976941	0.088878999	-0.079630951	-0.004790569	0.15382595525588383	-0.03549466	0.002629719	0.21350648186336793
5 erkek	0.047337076	112.63371520369073	-0.006308533	-0.227108969	0.24725310007892767	-0.011112973	-0.210011454	0.26699765242947426	0.051386837718553985	-0.094195419	0.16065684502684208	-0.069972829	-0.110352057	0.1504417710652962	0.044988541	0.039467267	0.074934286	-0.072957867	0.027351312	0.065185007	0.009296308	-0.152431889	0.020791075431991612	0.006845667	-0.275523299	0.16882597866566934	-0.012473313	-0.068828994	0.18157242550983205	-0.015138012	0.042716699	0.074495547	0.17516329759842342	0.034474598	-0.088628801	-0.155546611	1.3246369653755718e-05	-0.127468199	0.1154143256681473	0.096852017	-0.052527995	-0.114421578	0.082358694	-0.068449706	-0.005494158	0.14307463910793103	-0.025061986	0.003851131	0.21270175594147658
5b erkek	0.034934670717703405	105.48299068688048	-0.006056925	-0.23393641	0.23418432851905258	-0.008493946	-0.197726567	0.2504228613499894	0.048919854	-0.105670721	0.16710810284577732	-0.064622501	-0.108284661	0.15486377785445843	0.04409017	0.042069037	0.077810971	-0.069365813	0.029757699	0.070826877	0.005640276	-0.150615029	0.027227923	0.007953854	-0.276829069	0.1576266067725852	-0.009219863	-0.078253358	0.18603365896064722	-0.0152427	0.041489847664415956	0.080546203	0.1791292574428091	0.020053574322214125	-0.072697951	-0.159884228	-0.005584281	-0.112804084	0.10700122800818822	0.11400817556992056	-0.044703413	-0.112954029	0.09865748	-0.071834568	-0.013429471	0.15799307438194082	-0.038853585	0.004963552	0.21013520179592446
6 dii	0.040387035426899066	97.72279839162958	-0.00582842	-0.237335683	0.22480047274860898	-0.012259361	-0.195363683	0.2554223217475323	0.043977648	-0.093576718	0.1724049807025094	-0.066860904	-0.104710078	0.16143566451392344	0.044262708	0.041415726	0.080861858	-0.072404499	0.022001662819064863	0.070096751	0.009677418	-0.157523098	0.032693169	0.010102464850246629	-0.27491839	0.14377545829578214	-0.014170633	-0.079745268	0.19358938663050915	-0.01108414	0.044725733	0.083997053	0.16765026395346325	0.036874929138246644	-0.081185559	-0.158001587	0.000835497	-0.117719214	0.11728105882066972	0.10784512637831208	-0.044865317	-0.119035597	0.084268012	-0.06820358	-0.002387985	0.15981169340157594	-0.031215709	0.00714623	0.20564498531697284
6 erkek	0.03138718	102.35513572980152	-0.005974055	-0.241042833	0.22898172290847954	-0.011681232	-0.202678422	0.2483915261684018	0.043191464	-0.090330924	0.16960234149460865	-0.068345955	-0.10312394	0.16007188827609192	0.044244984927406236	0.045645565	0.082420402	-0.067859609	0.030943967017521376	0.067538505	0.007212859	-0.151872575	0.027606856	0.006707432	-0.276408875	0.1492997798926539	-0.011762459	-0.069011352	0.1841535570426036	-0.009259798	0.045064749	0.083276956	0.1779209258588417	0.028744022	-0.07753231	-0.162711332	-0.013492195	-0.112602465	0.11392669740443637	0.10308836702631778	-0.043107182	-0.118355869	0.084299384	-0.075744757	0.001781062	0.1515335906044574	-0.023053976	0.00761664	0.2163703747389973
7 dii new	0.037020382	99.81006987257807	-0.007302231	-0.242262428	0.22418561075325436	-0.011216043	-0.199290905	0.24807607531138975	0.043013639193509604	-0.092208126	0.17516982238559645	-0.06210381	-0.102703335	0.16105028411914743	0.045663623	0.043960402	0.077485184	-0.063184025	0.030896306900656926	0.065001908	0.012136399	-0.154622326	0.027134726591752853	0.001725898	-0.274689241	0.15574871167146753	-0.011093144	-0.078720131	0.1865318749867606	-0.012414088	0.045131367936540843	0.079434881	0.176748096	0.025889866245427818	-0.074055902	-0.154466745	0.006945007	-0.112689231	0.11082462326837725	0.098694107	-0.035625522	-0.112668913	0.081132026	-0.057380893	-0.015782936	0.1449577550264734	-0.021143968	0.002420636	0.21430151038780199
7 erkek	0.040125158	102.20845857600293	-0.005641772	-0.233019553	0.22485608981767038	-0.008373157	-0.192422925	0.25018883060967007	0.045450305	-0.095223984	0.17522418413300117	-0.06733334	-0.111318724	0.15899781098143909	0.044995982	0.043633477400371726	0.083081818	-0.069008019	0.032810487	0.071206442	0.009403597	-0.149585605	0.0281833	0.006170894	-0.27186774	0.15687641430477534	-0.011013158	-0.074775178	0.1873108216178357	-0.016727909	0.045296887	0.080756158	0.17912842257620507	0.03351283	-0.081081152	-0.164758965	-0.001636916	-0.118188655	0.11864141849267433	0.10062951133315756	-0.03432021	-0.118593375	0.085670491	-0.059389869	-0.011073867	0.13841279465936304	-0.011811105	0.006861675	0.21479960832462977
8 dii	0.038683617	101.90431520073047	-0.003776998	-0.235066309	0.22885101776407565	-0.009947394	-0.192709732	0.24698952820310607	0.042329989	-0.091110843	0.17769916669892805	-0.061778941	-0.103708696	0.16225733803796868	0.045300604	0.041201357	0.079157172	-0.072463018	0.034444677	0.067651671	0.008797647	-0.153662109	0.029705893	0.006437777	-0.273713868	0.14904694244929376	-0.014367908	-0.077023904	0.18617260703405603	-0.011526747	0.044188751	0.079176576	0.183910729	0.022851929	-0.083201765	-0.163862348	-0.004326167	-0.121845387	0.107678914	0.10289726344390722	-0.032950477	-0.114172155	0.085936829	-0.060299152	-0.004053426	0.13241694931777243	-0.004979042	0.003916915	0.21089503264170908
8 erkek	0.032857942241654094	104.92432973838638	-0.006454606	-0.242215268	0.2295652873901231	-0.010372729	-0.203934143	0.24816603277411087	0.047661544504908025	-0.099797298	0.17156524975107684	-0.068970597	-0.109866661	0.15525607067053054	0.048134553	0.043734051	0.084579626	-0.071906279	0.032147564312725266	0.071923319	0.01030244	-0.145650611	0.030950139715702412	0.004616584	-0.280132316	0.1573904148355616	-0.010583839	-0.074972304	0.18357262188703236	-0.009048035	0.050987416	0.08062794	0.16755055492921253	0.040000654	-0.08367678	-0.1538351	0.002573157	-0.120866095	0.11167751563731344	0.10764447949816172	-0.046207707	-0.114053626	0.092715176	-0.062466841	-0.011397664	0.15324163411147793	-0.025344543	0.004670631	0.21063364440339472
9 dii	0.031234301	99.23551834571137	-0.005670125	-0.235804247	0.22844484650763447	-0.009706239	-0.189433501	0.24556672827237905	0.044266504	-0.104564875	0.17252916297396706	-0.065020673	-0.111353377	0.15782838745029226	0.044505788264772854	0.037686778	0.081865359	-0.068881962	0.031286312	0.069765932	0.008558885	-0.16237526	0.034519286558853134	0.005163887	-0.271265203	0.15933847213702512	-0.012131787	-0.077666133	0.1859601352109555	-0.013631544	0.044913378	0.082003434	0.16757604046100896	0.033953592	-0.080730065	-0.152214307	-0.005051077	-0.114831077	0.11218768730881208	0.10223053972713897	-0.041392324	-0.113191135	0.090568739	-0.068633678	-0.004946711	0.15059242133312686	-0.026667819	0.007063994	0.21276083970500578
10 dii	0.03635531	97.73740325827573	-0.004714946	-0.242481261	0.22259845182286556	-0.011758793	-0.199887592	0.24990141570000562	0.047242631292192194	-0.092613147	0.16555477364887497	-0.065853895	-0.099591823	0.15706702786805737	0.044703650060238624	0.039531542	0.080245831	-0.069487515	0.029977582399720603	0.068429965	0.012188231641171556	-0.15748271	0.030362326	0.00588277	-0.272846977	0.15756224406089211	-0.01377594	-0.067130593	0.18014621917791757	-0.012511639	0.048903929	0.082376695	0.17826073795393124	0.02540833	-0.073267324	-0.16224825	-0.011832692	-0.109941524	0.10998001481327138	0.10203993486315374	-0.03853528	-0.11489967	0.089739513	-0.072562195	-0.004016856	0.1450508658723293	-0.016785566	0.000116355	0.21866163688628107
11 di	0.042418262622930705	91.65869049930177	-0.002287393	-0.24270012	0.22215424315906548	-0.007484603	-0.198619623	0.2453363450770552	0.042332629417555015	-0.090636739	0.1757449472663416	-0.062104939	-0.095045392	0.1636413500669279	0.044540601	0.037011079	0.08183993	-0.06697076	0.029494331356999866	0.069497228	0.006564797	-0.15413786	0.029331369406971432	0.008835442	-0.272972707	0.15061763357324232	-0.01381356	-0.076972299	0.18510643529926127	-0.013319238	0.047987328687628866	0.085333039	0.17882611102804746	0.016095520735500676	-0.078131115	-0.156600258	-0.002270467	-0.119504075	0.11858667169558741	0.10350894979555922	-0.039536456	-0.122681754	0.085397781	-0.069680768	-0.01835193	0.15596486151195765	-0.017401191	0.003216829	0.21481313495870594
12 dii	0.030268445	98.47656015193083	-0.00441228	-0.236152177	0.22427873662661693	-0.01138023	-0.19700899	0.24578280066158406	0.049534344155002324	-0.101729638	0.16674672693108075	-0.068505163	-0.104892992	0.1531091890340718	0.051481698552397454	0.041063761	0.083536132	-0.073225194	0.031008823	0.073388855	0.007755781	-0.157091944	0.035252314	0.005017074	-0.273060365	0.16159046298460658	-0.011917661	-0.075144594	0.18393635339753842	-0.013795951	0.047072892	0.084559327	0.17642063768995828	0.033208809611171924	-0.084416205	-0.159660459	-0.002534495	-0.118804248	0.1188116355214143	0.10486191465580416	-0.040052018	-0.121453975	0.087163163	-0.065406129	-0.011929568	0.1540979219630776	-0.024941459	-0.0007547	0.20829358394256298
12 erkek	0.030371339	101.69603298097974	-0.004699821	-0.234443683	0.23097281441387205	-0.01305896	-0.194996071	0.2515892577423632	0.049864583	-0.099927948	0.1724201184862181	-0.068101503	-0.106212352	0.156868982	0.050514897	0.042244038258273414	0.081595067	-0.071941621	0.025696790962846112	0.071411577	0.012921856870725442	-0.155189589	0.026173789	0.004381072	-0.276073677	0.1612674583734567	-0.014350007	-0.075267433	0.18811480423051638	-0.014575961	0.042179457	0.081666832	0.17622022468899423	0.024697846510938794	-0.08488707	-0.154772735	-0.004050355	-0.11922443	0.11341180620060688	0.10767271521363879	-0.047957708	-0.11413691	0.086258422	-0.073837901	-0.010830703	0.15610165328969583	-0.032174483	0.008946919	0.2091184541041473
13 erkek	0.037587234	102.33243982318427	-0.002446039	-0.240262564	0.23148398489422675	-0.007304848	-0.180361365	0.2415774623085217	0.048790701	-0.097229708	0.16946783751225122	-0.067120288	-0.098869639	0.1575880920540086	0.04660858	0.036981344835166255	0.080887133	-0.069520175	0.030509541984654012	0.06707669	0.008153375	-0.157565222	0.028306456	0.007963709	-0.286713279	0.1670916684577473	-0.016535113	-0.069976783	0.180793908	-0.013029454	0.041968296179915154	0.081059139	0.17748579675560572	0.026897174	-0.079278836	-0.158950187	0.00590719	-0.123555675	0.10749014391624079	0.098933261	-0.036835296	-0.115304491	0.081680201	-0.066814254	-0.006418818	0.135099591	-0.01673698	0.00233645	0.21742191790665563
15 dii	0.033054624	96.78090978	-0.00438634	-0.241545101	0.2197566040556809	-0.009693731	-0.201489628	0.24753980613552073	0.049528644	-0.088226675	0.17507091332772556	-0.070786993	-0.103178706	0.16229806081184833	0.043235794	0.041998495640597676	0.083186282	-0.067541566	0.033412084	0.07129073	0.008768801	-0.152978452	0.030232771319531525	0.006595163	-0.273131004	0.146421438	-0.011193986	-0.077279596	0.1856823356789738	-0.015347371	0.049610406225279756	0.084815628	0.17506828215536946	0.023810745074643275	-0.080123574	-0.157908736	-0.005779244	-0.11559346	0.11503893612228004	0.10327164255114536	-0.039490852	-0.119241918	0.086511338	-0.069955615	-0.007866939	0.15311548730663704	-0.023256338	0.004451265	0.21071234888106832
disi14	0.034564077681677914	100.13749470889393	-0.00470815	-0.238185449	0.22763959636124498	-0.008829755	-0.194586935	0.25410227833059595	0.044365429863503225	-0.09067192	0.17087310193690203	-0.061609804	-0.101015945	0.16166170582871106	0.0447515	0.043316383077990274	0.074245792	-0.074861651	0.029811316	0.064700475	0.008398145	-0.157390848	0.025690691732565947	0.005333145	-0.27873959	0.1553892178596732	-0.010178302	-0.075885632	0.1897613539813135	-0.012127607	0.045028465059071175	0.081693259	0.17419848042906333	0.031357896400636194	-0.08272702	-0.159662732	-0.010147839	-0.114328603	0.10929051658386031	0.10174772937195427	-0.040424086	-0.116187644	0.08501085	-0.065991622	-0.010751283	0.13864416573675714	-0.014461386	0.004110619	0.20972715670960795
erkek 1b	0.042273521	101.44020488325589	-0.00386946	-0.234758783	0.23120720319405966	-0.009369656	-0.196566029	0.2505194024887092	0.048944244288705405	-0.091095521	0.17025151550897175	-0.067793563	-0.103675231	0.15365561285296578	0.051330294	0.036386399	0.086023702	-0.068960672	0.027593758666848343	0.06822927	0.015994615	-0.155087061	0.019147733896820278	0.003080502	-0.273056069	0.14595577384733635	-0.016713451	-0.07018584	0.1847404324286632	-0.013705815	0.042855933	0.086414595	0.18841354673662303	0.019272909879895158	-0.064532471	-0.170046453	-0.004816143	-0.103290058	0.11362417117686567	0.10835764667919508	-0.046887097	-0.118693825	0.079121486	-0.070853973	-0.01614653	0.15477911088527524	-0.032957636	0.00164371	0.21440049980326747
erkek 3b	0.036936371	109.5242140227442	-0.006207477	-0.234803705	0.238409276	-0.011262214	-0.195177898	0.2549941412932801	0.044477320871306396	-0.095258514	0.1721001889560982	-0.066730489	-0.107715163	0.1593722769912665	0.040897223	0.044536413	0.074550426	-0.066384639	0.034355862	0.063257315	0.006264156	-0.146391519	0.029949391085374717	0.010835872479371431	-0.301853354	0.15107147464469883	-0.012589347	-0.072403064	0.18400316877180573	-0.012919194	0.04877903	0.072123235	0.1750052688980469	0.035740368180822366	-0.082319609	-0.163407624	0.002577165	-0.113894446	0.10451578127721378	0.1035336968945273	-0.047500546	-0.106585828	0.086728535	-0.064136182	-0.006612871	0.14236553841751085	-0.02740437	-1.63E-05	0.210992098
erkek 4b	0.035928301	110.71232703701888	-0.002672408	-0.232132644	0.23681605190438954	-0.009506033	-0.199352208	0.2649781967501583	0.052932185140277636	-0.104422099	0.1673052959046149	-0.069172048	-0.108033719	0.15399796700135707	0.045782775	0.046657569	0.071872097	-0.069151299	0.032482747	0.06253646	0.008570176	-0.155643666	0.021213648794452502	0.005244629	-0.280017223	0.159156002	-0.016711652	-0.074638771	0.18254908615634807	-0.012295974	0.048618733	0.074968571	0.18069979128194855	0.034313923	-0.077295962	-0.167115478	0.003762596	-0.118104936	0.10574793215663414	0.099930001	-0.044143045	-0.111905797	0.07747889	-0.064431905	-0.010964925	0.14661196572448937	-0.029773748	-0.000198153	0.20952811585752767
erkek 6b	0.038975649	112.47042103145215	-0.009420813	-0.235326479	0.24191913876157162	-0.014106616	-0.205282148	0.26443306830962454	0.045757413	-0.093695363	0.16484425060695002	-0.065214989	-0.10723038	0.15558742514884796	0.044406756	0.041796299	0.074463017	-0.064297929	0.03272595	0.058874293	0.010360263225349439	-0.146169438	0.029945168169217856	0.004686221	-0.285589244	0.1579630907320879	-0.013376132	-0.070626777	0.181895452	-0.00984686	0.045047706	0.070719165	0.18311137935266814	0.027517034816163553	-0.076919487	-0.162425659	-0.002044172	-0.114357648	0.10218734022804013	0.10267138503328983	-0.042387321	-0.104071257	0.080866048	-0.06470029	-0.007013958	0.14144180976106602	-0.032364716	0.002910086	0.21408495143263093
erkek 7b	0.033929739	108.13727569081613	-0.007434985	-0.232525705	0.23827595930552278	-0.010592254	-0.202571694	0.2582372746434378	0.048777726	-0.101233085	0.17221926579580438	-0.064202326	-0.109946446	0.15351452904159948	0.042095751967231754	0.039474554	0.079279146	-0.066824697	0.033774157	0.062053489	0.010594081189394424	-0.152197323	0.022579129	0.004747992	-0.283948674	0.16355115402767925	-0.009733378	-0.07854347	0.18794082245278268	-0.015942178	0.047600546	0.07332091	0.17514503450634264	0.034166316301282744	-0.077576205	-0.155560156	0.009794422	-0.113694466	0.10245864112058758	0.10732893818786782	-0.046662856	-0.109740316	0.085289859	-0.071255667	-0.005330543	0.14448235261463283	-0.039659852	0.005867635	0.20960763445763125
erkek 8b	0.040554462	109.77146727887066	-0.007115708	-0.234536412	0.2336198874957499	-0.012774925	-0.196341648	0.2589620902274196	0.044021749189602166	-0.08853385	0.17664596549138997	-0.067862849	-0.101848112	0.16300016862859096	0.049552021	0.045661063	0.074636091	-0.06969386	0.035191531	0.061944963	0.008923616	-0.151547066	0.024796222098493276	0.011195251602784905	-0.297468299	0.1359293838163442	-0.013378228	-0.076703891	0.18902763319221624	-0.009115357	0.04591918	0.07448519	0.177626583	0.025986904738479866	-0.075356536	-0.159448076	-0.001862863	-0.114710955	0.1078235938799888	0.10323109861133498	-0.039593934	-0.110493799	0.084278067	-0.06399042	-0.009170047	0.14362794974796103	-0.024886524	0.005778935	0.20804752378813257
erkek9	0.025217346	110.31833889056432	-0.007626367	-0.237111337	0.23389366650863794	-0.009923157	-0.201313755	0.25511797896888416	0.04748948	-0.092064354	0.16889088699959834	-0.06493379	-0.103558423	0.15540209348950523	0.046281508	0.036672112020131584	0.081740106	-0.066972839	0.031705644	0.064287017	0.009308072	-0.153961963	0.028162899867686157	0.003692744	-0.28453881	0.15774956377923344	-0.008079794	-0.076858322	0.18203280269117167	-0.008903953	0.041556786	0.077545283	0.1804895036856773	0.026625205	-0.07458752	-0.16162594	0.000623193	-0.119077031	0.1060823985644389	0.10979296785859032	-0.043400842	-0.115958736	0.087356164	-0.067981396	-0.009808278	0.1453488903898161	-0.029400412	0.004618731	0.20943574548635005
[truncated: 16 more columns]
